# Supplementary material for: Folate-Functionalized ROS-Scavenging Covalent Organic Framework for Oral Targeted Delivery of Ferulic Acid in Ulcerative Colitis
Source: Pharmaceutics. 2025 Sep 26;17(10):1263. doi: 10.3390/pharmaceutics17101263 (PMC12566623; doi:10.3390/pharmaceutics17101263)
Supplement: Supplementary file 1 [file pharmaceutics-17-01263-s001.zip]

Archive with 1 entries (1 files):
- pharmaceutics-3864575-supplementary.pdf
